# Supplementary material for: Enhanced expression of histone chaperone APLF associate with breast cancer
Source: Mol Cancer. 2018 Mar 26;17:76. doi: 10.1186/s12943-018-0826-9 (PMC5870250; doi:10.1186/s12943-018-0826-9)
Supplement: Supplementary file 1 — Material & methods, Supplementary Figures, Tables. (ZIP 4889 kb) [file 12943_2018_826_MOESM1_ESM.zip]

Archive with 10 entries (10 files):
- Figure S9.jpg
- Figure S8.jpg
- Figure S7.jpg
- Figure S5.jpg
- Figure S6.jpg
- Figure S4.jpg
- Figure S3.jpg
- Figure S2.jpg
- Figure S1.jpg
- Additional file 1.docx
