# Supplementary material for: Enhanced expression of histone chaperone APLF associate with breast cancer
Source: Mol Cancer. 2018 Mar 26;17:76. doi: 10.1186/s12943-018-0826-9 (PMC5870250; doi:10.1186/s12943-018-0826-9)
Supplement: Supplementary file 2 — GSEA of genes induced in breast cancer metastasis among different repair pathways related to Fig. 2M. (XLSX 42 kb) [file 12943_2018_826_MOESM2_ESM.xlsx]

## Sheet: DDR genes_breast cancer metasta
Overlap Results
Collection(s):	CP:KEGG
# overlaps shown:	7
# genesets in collections:	186
# genes in comparison (n):	32
# genes in universe (N):	45956
Gene Set Name	# Genes in Gene Set (K)	Description	# Genes in Overlap (k)	k/K	p-value	FDR q-value
KEGG_MISMATCH_REPAIR	23	Mismatch repair	5	0.2174	3.93e-12	7.32e-10
KEGG_BASE_EXCISION_REPAIR	35	Base excision repair	4	0.1143	9.98e-09	9.28e-07
KEGG_HOMOLOGOUS_RECOMBINATION	28	Homologous recombination	3	0.1071	9.93e-07	6.16e-05
KEGG_CELL_CYCLE	128	Cell cycle	4	0.0312	1.94e-06	8.02e-05
KEGG_DNA_REPLICATION	36	DNA replication	3	0.0833	2.16e-06	8.02e-05
KEGG_NUCLEOTIDE_EXCISION_REPAIR	44	Nucleotide excision repair	3	0.0682	3.98e-06	0.000123
KEGG_P53_SIGNALING_PATHWAY	69	p53 signaling pathway	2	0.029	0.00107	0.0284
Gene/Gene Set Overlap Matrix
Entrez Gene Id	Gene Symbol	Gene Description	KEGG_MISMATCH_REPAIR	KEGG_BASE_EXCISION_REPAIR	KEGG_HOMOLOGOUS_RECOMBINATION	KEGG_CELL_CYCLE	KEGG_DNA_REPLICATION	KEGG_NUCLEOTIDE_EXCISION_REPAIR	KEGG_P53_SIGNALING_PATHWAY
5111	PCNA	proliferating cell nuclear antigen	KEGG_MISMATCH_REPAIR	KEGG_BASE_EXCISION_REPAIR		KEGG_CELL_CYCLE	KEGG_DNA_REPLICATION	KEGG_NUCLEOTIDE_EXCISION_REPAIR
5982	RFC2	replication factor C (activator 1) 2, 40kDa	KEGG_MISMATCH_REPAIR				KEGG_DNA_REPLICATION	KEGG_NUCLEOTIDE_EXCISION_REPAIR
5984	RFC4	replication factor C (activator 1) 4, 37kDa	KEGG_MISMATCH_REPAIR				KEGG_DNA_REPLICATION	KEGG_NUCLEOTIDE_EXCISION_REPAIR
2956	MSH6	mutS homolog 6 (E. coli)	KEGG_MISMATCH_REPAIR
9156	EXO1	exonuclease 1	KEGG_MISMATCH_REPAIR
143	PARP4	poly (ADP-ribose) polymerase family, member 4		KEGG_BASE_EXCISION_REPAIR
5423	POLB	polymerase (DNA directed), beta		KEGG_BASE_EXCISION_REPAIR
6996	TDG	thymine-DNA glycosylase		KEGG_BASE_EXCISION_REPAIR
5888	RAD51	RAD51 homolog (S. cerevisiae)			KEGG_HOMOLOGOUS_RECOMBINATION
7979	SHFM1	split hand/foot malformation (ectrodactyly) type 1			KEGG_HOMOLOGOUS_RECOMBINATION
25788	RAD54B	RAD54 homolog B (S. cerevisiae)			KEGG_HOMOLOGOUS_RECOMBINATION
4085	MAD2L1	MAD2 mitotic arrest deficient-like 1 (yeast)				KEGG_CELL_CYCLE
8243	SMC1A	structural maintenance of chromosomes 1A				KEGG_CELL_CYCLE
5885	RAD21	RAD21 homolog (S. pombe)				KEGG_CELL_CYCLE
6241	RRM2	ribonucleotide reductase M2							KEGG_P53_SIGNALING_PATHWAY
7161	TP73	tumor protein p73							KEGG_P53_SIGNALING_PATHWAY
672	BRCA1	breast cancer 1, early onset
7329	UBE2I	ubiquitin-conjugating enzyme E2I
3014	H2AFX	H2A histone family, member X
3981	LIG4	ligase IV, DNA, ATP-dependent
1408	CRY2	cryptochrome 2 (photolyase-like)
10051	SMC4	structural maintenance of chromosomes 4
10592	SMC2	structural maintenance of chromosomes 2
10721	POLQ	polymerase (DNA directed), theta
2189	FANCG	Fanconi anemia, complementation group G
4255	MGMT	O-6-methylguanine-DNA methyltransferase
4439	MSH5	mutS homolog 5 (E. coli)
53615	MBD3	methyl-CpG binding domain protein 3
7013	TERF1	telomeric repeat binding factor (NIMA-interacting) 1
7150	TOP1	topoisomerase (DNA) I
7336	UBE2V2	ubiquitin-conjugating enzyme E2 variant 2
9401	RECQL4	RecQ protein-like 4
