# Supplementary material for: Enhanced expression of histone chaperone APLF associate with breast cancer
Source: Mol Cancer. 2018 Mar 26;17:76. doi: 10.1186/s12943-018-0826-9 (PMC5870250; doi:10.1186/s12943-018-0826-9)
Supplement: Supplementary file 3 — Expression of EMT associated genes related to Figure S7B. (XLSX 10 kb) [file 12943_2018_826_MOESM3_ESM.xlsx]

## Sheet: Sheet1
Gene	Cytoband	Mean mRNA expression(Altered)	Mean mRNA expression(Unaltered)	Standard deviation of mRNA expression(Altered)	Standard deviation of mRNA expression(Unaltered)	p-Value	q-Value\	Log2 ratio
FOXA1	14q21.1	8.31	12.01	3.79	2.31	1.67e-10	7.93e-09	-0.531316
EZH1	17q21.1-q21.3	9.02	9.41	0.51	0.62	3.16e-07	3.517e-06	-0.0610673
EZH2	7q35-q36	9.27	8.55	0.98	0.96	4.01e-07	4.244e-06	0.116645
EED	11q14.2-q22.3	8.94	8.51	0.59	0.53	4.03e-07	4.255e-06	0.0711157
SNAI1	20q13.2	7.3	6.63	0.95	1.04	1.311e-06	1.124e-05	0.138888
VIM	10p13	14.52	14.11	0.77	0.89	0.0001706	0.0006916	0.0413235
H2AFY	5q31.1	12.07	12.25	0.38	0.45	0.0006944	0.002286	-0.0213561
MMP9	20q13.12	10.57	9.86	1.54	2.01	0.001012	0.003158	0.100316
H2AFY2	10q22.1	9.02	8.46	1.39	1.49	0.003604	0.009356	0.0924698
CDH2	18q11.2	6.76	6.26	1.54	1.82	0.0182	0.0372	0.110861
ZEB2	2q22.3	9.38	9.16	0.94	0.94	0.087	0.139	0.0342403
ZEB1	10p11.2	9.02	9.27	1.13	1.05	0.103	0.161	-0.0394419
SNAI2	8q11	8.67	8.46	0.93	1.1	0.111	0.171	0.0353743
CDH1	16q22.1	12.8	12.94	1.35	1.55	0.438	0.531	-0.0156938
MMP2	16q12.2	12.81	12.8	1.18	1.33	0.93	0.951	0.00112667
TWIST1	7p21.2	6.66	6.66	1.07	1.36	0.996	0.997	0
Red= Downregulation
Green=Upregulation
Black=Not significant from q-value
